# Supplementary material for: Assessing changes in knowledge, attitude and practices on dengue diagnosis and management among primary care physicians after the largest dengue epidemic in Singapore
Source: BMC Infect Dis. 2017 Jun 15;17:428. doi: 10.1186/s12879-017-2525-3 (PMC5472871; doi:10.1186/s12879-017-2525-3)
Supplement: Supplementary file 2 — The awareness of the dengue warning signs among primary care physicians. Data on dengue warning signs recommended by the World Health Organization that the participants are aware of. (ODT 17 kb) [file 12879_2017_2525_MOESM2_ESM.odt]

Additional File 2

Title: The awareness of the dengue warning signs among primary care physicians 
Description: Data on dengue warning signs recommended by the World Health Organization (WHO) that the participants are aware of.


Q10 – WHO Dengue Warning signs 
N (%)
Bleeding/Mucosal bleeding
139 (55.6)
Abdominal pain or tenderness
97 (38.8)
Drowsiness, fatigue, lethargy, breathlessness
44 (17.6)
Persistent vomiting
11 (4.4)
Clinical fluid accumulation
10 (4)
HCT rise and PLT drop
9 (3.6)
Hepatomegaly
1 (0.4)
HCT rise #
56 (22.4)
PLT drop #
40 (16)
Vomiting #
28 (11.2)
Total participants who have heard of dengue warning signs
250
#- Inaccurate response
